# Supplementary material for: A High Temporal-Spatial Resolution Temperature Sensor for Simultaneous Measurement of Anisotropic Heat Flow
Source: Materials (Basel). 2022 Aug 5;15(15):5385. doi: 10.3390/ma15155385 (PMC9369755; doi:10.3390/ma15155385)
Supplement: Supplementary file 1 [file materials-15-05385-s001.zip]

Archive with 1 entries (1 files):
- materials-1768321-supplementary.pdf
